# Supplementary material for: Porin 1 Modulates Autophagy in Yeast
Source: Cells. 2021 Sep 14;10(9):2416. doi: 10.3390/cells10092416 (PMC8464718; doi:10.3390/cells10092416)
Supplement: Supplementary file 1 [file cells-10-02416-s001.zip]

Archive with 1 entries (1 files):
- cells-1368995-supplementary.pdf
